# Supplementary material for: Heat-Inactivation of Fetal and Newborn Sera Did Not Impair the Expansion and Scaffold Engineering Potentials of Fibroblasts
Source: Bioengineering (Basel). 2021 Nov 13;8(11):184. doi: 10.3390/bioengineering8110184 (PMC8615100; doi:10.3390/bioengineering8110184)
Supplement: Supplementary file 1 [file bioengineering-08-00184-s001.zip]

Archive with 1 entries (1 files):
- bioengineering-1425435-supplementary.pdf
